# Supplementary material for: Real-World Outcomes of Limited Resection for Tumours Greater Than 20 mm in Non-Small Cell Lung Cancer
Source: Eur J Cardiothorac Surg. 2025 Sep 29;67(10):ezaf322. doi: 10.1093/ejcts/ezaf322 (PMC12500328; doi:10.1093/ejcts/ezaf322)
Supplement: ezaf322_Supplementary_Data [file ezaf322_supplementary_data.zip]

Archive with 2 entries (2 files):
- Supplementary Figure revision.pdf
- Spp_tables_revision.docx
